# Supplementary material for: Efficiency of Neurologist-Led Focused Cardiac Ultrasound in the Acute Stroke Pathway (S-FoCUS)
Source: Diagnostics (Basel). 2026 May 14;16(10):1491. doi: 10.3390/diagnostics16101491 (PMC13205252; doi:10.3390/diagnostics16101491)
Supplement: Supplementary file 1 [file diagnostics-16-01491-s001.zip]

Archive with 1 entries (1 files):
- diagnostics-4235129-supplementary.pdf
